# Supplementary material for: A Multi-Species Analysis Defines Anaplerotic Enzymes and Amides as Metabolic Markers for Ammonium Nutrition
Source: Front Plant Sci. 2021 Jan 27;11:632285. doi: 10.3389/fpls.2020.632285 (PMC7873483; doi:10.3389/fpls.2020.632285)
Supplement: Supplementary file 1 [file Data_Sheet_1.xlsx]

## Sheet: Table S1
Table S1. Variables measured for 7 plant species under different N regimes and environmental factors and plant age and organ studied, according to Table 1 (ND, not determined; NE, no error available)
										Biomass		Internal Ammonium		total AA		Soluble Protein		GS		amin GDH pH 8.0		PEPC		NAD-ME		ICDH		N		Gln		Asn		Glu		Asp		Ser+Gly		Pro		Gln/Glu	Asn/Asp	Gln/Asn	Glu/Asp
			Sample identity number	Growth conditions						g-1 FW plant		micromol g-1 FW		micromol g-1 FW		mg prot g-1 FW		micromol GHM g-1 FW h-1		micromol NADH g-1 FW h-1		micromol NADH g-1 FW h-1		micromol NADH g-1 FW h-1		micromol NADH g-1 FW h-1		%		micromol g-1 FW		micromol g-1 FW		micromol g-1 FW		micromol g-1 FW		micromol g-1 FW		micromol g-1 FW
PLANT	PLANT SPECIE	VARIETY		N SOURCE	[N]	PPFD	ORGAN	[CO2]	pH	MEAN	SE	MEAN	SE	MEAN	SE	MEAN	SE	MEAN	SE	MEAN	SE	MEAN	SE	MEAN	SE	MEAN	SE	MEAN	SE	MEAN	SE	MEAN	SE	MEAN	SE	MEAN	SE	MEAN	SE	MEAN	SE	MEAN	MEAN	MEAN	MEAN
Clover	Trifolium repens	var. Huia	1	ammonium	0.5	300	leaf	400	6.5	0.51609	0.0711872	1.74874	0.675546	5.14506	0.964292	12.0971	1.01912	93.1878	5.04216	11.8917	1.29883	23.9135	2.26744	7.03252	2.75338	21.1155	3.86635	4.4	NE	0	NE	0.134595	NE	1.73677	NE	1.16196	NE	0.668703	NE	0.195718	NE	0	0.115834	0	1.49469
Clover	Trifolium repens	var. Huia	2	ammonium	2.5	300	leaf	400	6.5	0.543691	0.14955	2.44654	0.465074	11.3679	1.8305	18.345	0.955616	144.107	5.76745	16.916	2.51326	26.1002	1.61704	16.7462	2.0492	15.5669	6.44559	6.19	NE	0.306252	NE	1.21603	NE	2.72933	NE	3.40493	NE	1.72111	NE	0.18939	NE	0.112208	0.357138	0.251846	0.801583
Clover	Trifolium repens	var. Huia	3	ammonium	5	300	leaf	400	6.5	0.607424	0.0611926	2.88878	0.2973	12.6905	2.26694	18.0625	1.16102	129.382	6.54779	28.5175	7.02196	22.5771	4.73167	19.549	3.53669	23.7324	4.08562	7.15	NE	0.201144	NE	3.23797	NE	2.12172	NE	3.55967	NE	1.24773	NE	0.64366	NE	0.0948023	0.909626	0.0621203	0.596043
Clover	Trifolium repens	var. Huia	4	nitrate	0.5	300	leaf	400	6.5	0.528792	0.0688383	1.13661	0.0970488	4.78662	0.195608	10.1369	1.20537	59.0222	7.90261	12.7799	3.21196	19.0965	0.547248	6.39945	1.08403	12.8317	0.762439	3.39	NE	0.0723738	NE	1.31632	NE	0.982359	NE	1.17157	NE	0.27547	NE	0.403512	NE	0.0736734	1.12355	0.0549818	0.838495
Clover	Trifolium repens	var. Huia	5	nitrate	2.5	300	leaf	400	6.5	0.675282	0.0834487	2.67915	0.158328	6.19096	0.609358	14.1629	2.22903	94.6735	6.65702	14.5535	2.60403	48.1052	5.66391	8.61292	1.75378	23.9731	5.53857	5.47	NE	0.0863638	NE	0.298776	NE	1.93288	NE	2.17043	NE	0.683853	NE	0.187215	NE	0.0446815	0.137658	0.289059	0.890553
Clover	Trifolium repens	var. Huia	6	nitrate	5	300	leaf	400	6.5	0.727974	0.0625795	2.61141	0.312497	9.36273	1.26908	14.0694	1.04419	105.342	6.87772	14.5905	2.36396	40.588	8.83025	13.2815	1.804	21.9158	1.11402	5.72	NE	0.130797	NE	0.631423	NE	2.68355	NE	3.39128	NE	0.963425	NE	0.4246	NE	0.0487405	0.18619	0.207147	0.791309
Clover	Trifolium repens	var. Huia	7	ammonium	0.5	300	root	400	6.5	0.631687	0.0878691	1.18714	0.260546	2.4342	0.243775	3.58078	0.256425	9.22264	0.807562	18.283	0.816436	16.9182	3.75898	15.3245	4.4899	34.6839	6.63483	3.26	NE	0.048611	NE	0.358753	NE	0.474499	NE	0.861026	NE	0.208319	NE	0.0115625	NE	0.102447	0.416657	0.1355	0.551086
Clover	Trifolium repens	var. Huia	8	ammonium	2.5	300	root	400	6.5	0.484319	0.125921	5.66281	1.33582	15.4231	2.1697	4.60461	0.192569	9.9138	0.70585	97.9335	17.6304	14.0823	4.35479	8.58496	0.802409	25.0201	5.06601	5.41	NE	1.20285	NE	7.55268	NE	1.27595	NE	3.63707	NE	0.279003	NE	0.0586077	NE	0.942705	2.07658	0.159261	0.350818
Clover	Trifolium repens	var. Huia	9	ammonium	5	300	root	400	6.5	0.542528	0.054999	8.25385	1.90451	16.8262	2.2831	4.74555	0.303675	10.073	0.865465	89.8388	10.3463	10.7555	1.05673	11.4309	0.566238	29.1756	0.848377	5.97	NE	0.672043	NE	10.2237	NE	0.783939	NE	3.35988	NE	0.274606	NE	0	NE	0.857266	3.04287	0.065734	0.233323
Clover	Trifolium repens	var. Huia	10	nitrate	0.5	300	root	400	6.5	0.734688	0.147569	1.26036	0.282885	3.21554	0.320455	3.84905	0.203254	9.06122	0.763365	14.9052	1.76152	14.375	2.84898	7.34166	2.18	19.6229	2.81321	2.58	NE	0.152867	NE	0.639056	NE	0.475128	NE	0.87662	NE	0.243095	NE	0.0185214	NE	0.321738	0.729	0.239207	0.542
Clover	Trifolium repens	var. Huia	11	nitrate	2.5	300	root	400	6.5	0.739198	0.0839801	1.21805	0.21993	3.404	0.142697	3.87616	0.353875	12.6895	1.05326	30.9076	3.40366	13.5409	1.86281	8.29127	1.43	10.3044	1.57264	4.36	NE	0.222247	NE	0.372364	NE	0.444495	NE	1.08397	NE	0.271027	NE	0	NE	0.5	0.343518	0.596855	0.410062
Clover	Trifolium repens	var. Huia	12	nitrate	5	300	root	400	6.5	0.754498	0.0828472	1.24239	0.107446	3.19056	0.511498	3.16178	0.337748	11.9566	0.674685	27.5263	3.47105	16.9575	2.92417	8.09098	1.35	21.4795	5.97299	4.4	NE	0.177236	NE	0.332584	NE	0.508001	NE	0.981289	NE	0.224775	NE	0.051181	NE	0.348888	0.338926	0.532905	0.517688
Ryegrass	Lolium perenne	var. Herbus	13	ammonium	0.5	300	leaf	400	6.5	0.577752	0.05755	1.76906	0.315957	5.50661	0.370677	11.6657	0.863381	78.5613	2.92097	4.74078	0.737857	31.2051	14.3209	4.03186	1.8536	18.2442	3.61354	5.24	NE	0.226906	NE	0.154115	NE	1.90527	NE	0.697951	NE	0.818039	NE	0.205542	NE	0.119094	0.220811	1.47231	2.7298
Ryegrass	Lolium perenne	var. Herbus	14	ammonium	2.5	300	leaf	400	6.5	0.722147	0.122952	6.05986	0.959335	14.3076	1.31218	13.0643	1.16684	86.8686	3.72781	4.75403	0.444353	24.5704	0.737943	3.94716	0.426654	23.7644	1.33157	6.01	NE	3.12639	NE	3.18205	NE	2.95942	NE	2.06991	NE	1.01256	NE	0.500772	NE	1.05642	1.53729	0.982509	1.42974
Ryegrass	Lolium perenne	var. Herbus	15	ammonium	5	300	leaf	400	6.5	0.832907	0.126055	10.0729	0.952664	19.7135	2.08852	14.3237	0.729965	86.8364	3.35813	5.50905	0.717304	21.5133	2.62836	2.74285	0.826177	25.8051	5.4871	6.04	NE	6.74509	NE	2.83603	NE	4.50698	NE	2.22293	NE	1.30111	NE	0.0551988	NE	1.49659	1.27581	2.37835	2.02749
Ryegrass	Lolium perenne	var. Herbus	16	nitrate	0.5	300	leaf	400	6.5	0.611069	0.0774243	1.46421	0.156345	5.58624	1.45777	13.7868	1.71787	97.3416	5.63982	4.31567	0.696942	26.1274	10.4626	1.67238	0.362712	28.643	4.16456	4.36	NE	0.193052	NE	0.0515029	NE	2.24384	NE	0.823768	NE	0.991236	NE	0.0646859	NE	0.0860365	0.0625212	3.74837	2.72388
Ryegrass	Lolium perenne	var. Herbus	17	nitrate	2.5	300	leaf	400	6.5	0.849223	0.122473	2.60255	0.15988	7.29005	1.34224	12.426	1.16272	82.9222	4.32652	2.3871	0.401893	39.6638	4.99861	4.84581	2.43715	33.3293	4.65082	5.64	NE	0.341538	NE	0.0279937	NE	3.13551	NE	1.15904	NE	1.00806	NE	0.184802	NE	0.108926	0.0241525	12.2005	2.70526
Ryegrass	Lolium perenne	var. Herbus	18	nitrate	5	300	leaf	400	6.5	1.02517	0.143956	2.41185	0.147075	8.06515	0.465239	11.5206	0.938303	76.6409	3.68662	3.94616	0.619256	31.2242	2.03141	2.1997	0.450362	26.1602	3.34457	5.37	NE	0.247759	NE	0.0398	NE	3.72904	NE	1.26363	NE	1.09644	NE	0.125412	NE	0.0664403	0.0315	6.2261	2.95105
Ryegrass	Lolium perenne	var. Herbus	19	ammonium	0.5	300	root	400	6.5	1.0142	0.14744	0.560913	0.0351551	1.19084	0.216386	1.24202	0.067818	6.69978	0.32489	15.3839	3.13684	5.31284	0.91469	0.256652	0.0990448	1.84308	0.90148	2.51	NE	0.0970952	NE	0.068418	NE	0.32824	NE	0.232085	NE	0.0896877	NE	0.0147911	NE	0.295806	0.294797	1.41915	1.41431
Ryegrass	Lolium perenne	var. Herbus	20	ammonium	2.5	300	root	400	6.5	0.84877	0.175646	6.02945	0.474714	13.3198	1.23571	2.55955	0.148917	9.65308	0.747782	32.7214	4.3476	14.3207	2.13471	1.48131	0.700504	16.8154	1.33654	4.42	NE	4.46751	NE	4.92265	NE	1.48917	NE	1.12727	NE	0.290508	NE	0	NE	3	4.36689	0.907541	1.32104
Ryegrass	Lolium perenne	var. Herbus	21	ammonium	5	300	root	400	6.5	0.933576	0.158287	18.9106	0.832596	24.3153	2.05118	2.69066	0.291681	8.28053	0.832482	42.188	3.886	18.6319	2.47351	0.961189	0.181392	17.8696	2.29858	4.54	NE	7.24934	NE	6.83404	NE	4.8329	NE	2.86944	NE	0.284002	NE	0	NE	1.5	2.38166	1.06077	1.68426
Ryegrass	Lolium perenne	var. Herbus	22	nitrate	0.5	300	root	400	6.5	1.09579	0.18933	2.3623	0.139916	2.55527	0.311505	1.30942	0.181735	6.84581	0.560487	13.9877	1.55468	5.95768	0.670752	0.876242	0.331419	5.32626	2.14162	1.57	NE	0.385216	NE	0.124922	NE	0.733229	NE	0.0119837	NE	0.237962	NE	0.0327316	NE	0.525369	10.4243	3.08366	61.1855
Ryegrass	Lolium perenne	var. Herbus	23	nitrate	2.5	300	root	400	6.5	0.923473	0.140663	0.880436	0.409776	1.0016	0.179268	1.15187	0.150883	5.17031	0.325516	12.4433	1.1498	1.78481	0.552065	0.157523	0.0886618	7.54345	2.30525	2.69	NE	0.138138	NE	0.030892	NE	0.321156	NE	0.163202	NE	0.0553852	NE	0.0116759	NE	0.430126	0.189287	4.47164	1.96785
Ryegrass	Lolium perenne	var. Herbus	24	nitrate	5	300	root	400	6.5	0.945265	0.107306	2.43977	0.413354	1.61662	0.165571	1.27525	0.153231	5.62745	0.26848	15.8179	2.94642	4.6784	0.780414	0.309935	0.14336	2.25492	1.22164	3.28	NE	0.183498	NE	0.0404665	NE	0.587209	NE	0.239032	NE	0.104456	NE	0.0263525	NE	0.312491	0.169293	4.53456	2.45661
Wheat	Triticum aestivum	var. Cezanne	25	ammonium	10	300	leaf	400	6.7	5.8784	0.152101	3.73644	1.4434	49.0625	9.19534	20.8757	1.75868	426.995	23.1037	5.11142	0.55828	25.6997	2.4368	3.77378	1.47752	222.027	40.6542	5.04	0.27	3.66766	0.20509	16.262	4.14072	5.27096	0.00149701	4.17066	0.696108	4.0509	0.377246	0.258982	0.0284431	0.695825	3.89914	0.225536	1.26382
Wheat	Triticum aestivum	var. Cezanne	26	ammonium	10	700	leaf	400	6.7	19.9076	0.261286	4.27446	0.812552	54.2293	8.73216	24.5394	1.27829	424.349	16.9832	8.56676	1.27278	14.3043	0.886226	4.41954	0.540811	203.656	84.3253	5.08	0.12	4.56309	0.408517	20.5394	0.733438	5.57413	0.332808	6.01104	0.320189	4.37855	0.334385	0.290221	0.00157729	0.818619	3.41695	0.222162	0.927316
Wheat	Triticum aestivum	var. Cezanne	27	nitrate	10	300	leaf	400	6.7	8.2246	0.0470159	2.21953	0.228424	14.2083	2.53808	15.4189	0.9911	300.134	15.1893	2.2029	0.542427	17.6117	3.69102	3.56702	0.645325	131.666	22.6669	4.88	0.12	0.477762	0.0760402	0.114778	0.0186514	5.2396	0.345768	2.59397	0.318508	1.89383	0.262554	0.0602582	0.00573888	0.0911829	0.0442478	4.1625	2.01991
Wheat	Triticum aestivum	var. Cezanne	28	nitrate	10	700	leaf	400	6.7	26.2386	0.155481	2.56719	0.219198	14.6302	0.597872	17.7301	2.10827	325.924	43.6387	1.137	0.285762	22.9892	0.658803	6.01011	1.01808	130.536	7.75622	4.43	0.11	0.786136	0.00294985	0.0560472	0.0170354	4.90118	0.172566	2.11209	0.137168	2.28171	0.0929204	0.079646	0.00442478	0.160397	0.0265363	14.0263	2.32053
Wheat	Triticum aestivum	var. Cezanne	29	ammonium	10	300	root	400	6.7	3.1824	0.0949382	3.04802	0.180127	55.7228	5.48463	2.93514	0.461949	29.1277	2.04813	71.0218	12.7078	17.0441	2.00678	5.58017	1.13625	87.0031	20.1006	4.12	0.09	4.8175	0.554299	24.5279	0.616893	3.3997	0.196833	2.07768	0.267722	1.1184	0.0437406	0	0	1.41704	11.8054	0.196409	1.6363
Wheat	Triticum aestivum	var. Cezanne	30	ammonium	10	700	root	400	6.7	14.2352	0.313729	13.0917	1.56663	157.668	21.3712	2.55389	0.189541	44.4571	2.90259	93.1278	15.0886	17.9451	3.9041	7.00508	0.951488	109.643	5.57335	4.52	0.37	14.7742	1.02832	44.1157	1.09205	6.17231	0.237608	3.59166	0.188041	0.903226	0.0841857	0	0	2.39363	12.2828	0.334897	1.71851
Wheat	Triticum aestivum	var. Cezanne	31	nitrate	10	300	root	400	6.7	6.3801	0.06957	0.939914	0.206286	9.54399	0.955789	1.79936	0.128855	37.2573	3.26236	51.0592	2.28007	1.7076	0.379405	3.69236	1.08182	115.709	22.1345	3.39	0.06	1.05835	0.0175859	1.73461	0.0503597	2.15747	0.0311751	0.91287	0.0447642	0.552358	0.0767386	0.0311751	0.00319744	0.490552	1.90018	0.610138	2.3634
Wheat	Triticum aestivum	var. Cezanne	32	nitrate	10	700	root	400	6.7	18.464	0.0277569	1.24826	0.294457	8.74801	1.23066	1.43761	0.0601221	43.7218	3.11294	24.5789	4.42478	0.435879	0.134791	7.23901	0.676608	96.1896	19.4763	3.07	0.11	0.804159	0.103986	2.27556	0.0771231	1.23744	0.034662	0.641248	0.0311958	0.516464	0.0398614	0.0277296	0.000866551	0.64986	3.54865	0.353389	1.92973
Tomato	Solanum lycopersicum	Agora Hybrid F1	33	ammonium	7.5	500	leaf	400	5.8	5.2272	0.350471	2.37045	0.943182	12.9775	0.658438	6.86136	0.527273	41.2886	1.98459	8.7	0.945566	7.21591	0.606818	2.425	0.425	5.47273	0.879545	2.62	0.54	0.645455	0.0363636	2.39545	0.343182	2.75	0.313636	0.429545	0.0840909	2.35909	9.24855	0.677273	0.163636	0.234711	5.57672	0.26945	6.40212
Tomato	Solanum lycopersicum	Agora Hybrid F1	34	ammonium	15	500	leaf	400	5.8	4.96957	0.873772	3.7675	0.735	20.5582	1.31139	6.64	0.3375	33.0575	4.51259	8.99	0.983351	13.1875	1.335	2.2775	0.3525	5.61	0.25	2.86	0.41	2.0175	0.23	1.0325	0.415	3.24	0.535	0.865	0.12	4.75	29.5789	3.5775	0.03	0.622685	1.19364	1.954	3.74566
Tomato	Solanum lycopersicum	Agora Hybrid F1	35	ammonium	7.5	500	leaf	800	5.8	6.32659	0.28468	0.764865	0.0459459	10.3304	0.449759	4.62162	0.364865	33.2405	4.47398	10.7784	1.98459	4.91892	0.443243	1.95405	0.367568	3.41622	0.383784	1.4	0.16	0.278378	0.072973	1.57838	0.810811	1.84054	0.910811	0.445946	0.0756757	2.62973	1.84995	0.332432	0.0567568	0.151248	3.53939	0.17637	4.12727
Tomato	Solanum lycopersicum	Agora Hybrid F1	36	ammonium	15	500	leaf	800	5.8	9.77013	0.713051	6.59474	1.10175	35.8289	2.48096	5.40175	0.533333	26.2368	4.53666	11.5947	4.51259	7.24737	0.929825	2.49123	0.47193	6.15789	0.952632	2.94	0.39	4.92807	2.29474	5.05614	1.67544	2.73158	0.610526	0.380702	0.0298246	13	16.2753	1.0614	0.333333	1.80411	13.2811	0.97467	7.17512
Tomato	Solanum lycopersicum	Agora Hybrid F1	37	nitrate	7.5	500	leaf	400	5.8	5.04783	0.432472	2.32558	0.467442	10.0572	1.12998	4.26744	0.383721	26.1419	0	6.05349	1.98459	6.45116	0.62093	1.77442	0.318605	4.03023	0.483721	2.34	0.49	0.844186	0.197674	0.3313	0	2.7186	0	0.665116	0	1.7907	13.7662	1.02093	0	0.310522	0.4981	2.5481	4.08741
Tomato	Solanum lycopersicum	Agora Hybrid F1	38	nitrate	15	500	leaf	400	5.8	7.30031	0.956817	2.86744	0.604651	17.3571	1.81909	4.85814	0.260465	31.807	3.40792	4.1	4.51259	11.2209	1.92093	1.75116	0.248837	4.67442	0.355814	2.87	0.6	1.89767	0.0511628	0.281395	0.1	3.52093	1.01395	1.24884	0.362791	1.90465	16.6056	3.05116	0.234884	0.53897	0.225326	6.7438	2.81937
Tomato	Solanum lycopersicum	Agora Hybrid F1	39	nitrate	7.5	500	leaf	800	5.8	8.97283	0.500232	1.07143	0.242857	7.86927	0.553537	2.91964	0.248214	18.2821	2.07947	3.175	1.98459	3.66429	0.419643	0.744643	0.0803571	1.65714	0.291071	2.08	0.41	0.2375	0.0428571	0.385714	0.221429	2.65179	0.105357	0.417857	0.0267857	1.01964	27.6708	0.235714	0.0607143	0.0895623	0.923077	0.615741	6.34615
Tomato	Solanum lycopersicum	Agora Hybrid F1	40	nitrate	15	500	leaf	800	5.8	11.9278	0.81838	1.86071	0.175	14.6503	1.33758	3.80179	0.166071	26.3143	2.50068	3.30536	4.51259	8.02679	0.528571	1.75179	0.203571	3.17321	0.230357	3.03	0.26	2.44107	0.569643	0.326786	0.0714286	4.08214	0.241071	0.889286	0.176786	1.43214	18.8279	1.70179	0.4625	0.597988	0.36747	7.46995	4.59036
Tomato	Solanum lycopersicum	Agora Hybrid F1	41	ammonium	7.5	500	root	400	5.8	3.6608	0.197343	1.25577	0.289423	7.51669	0.726995	1.00385	0.0519231	4.43269	0.459144	19.1683	1.52473	5.20481	0.216346	2.19904	0.304808	8.84038	0.741346	2.23	0.42	1.20962	0.1625	2.5	0.549038	0.596154	0.139423	0.151923	0.0384615	0.673077	20.8571	0.879808	0.00384615	2.02903	16.4557	0.483846	3.92405
Tomato	Solanum lycopersicum	Agora Hybrid F1	42	ammonium	15	500	root	400	5.8	3.05435	0.698744	4.99785	0.93871	8.61659	0.184295	1.12473	0.0258065	3.52473	0.491757	23.4699	1.50273	10.5398	0.983871	1.91505	0.0569892	9.57527	0.472043	3.96	0.33	2.77742	0.0344086	1.81075	0.147312	0.932258	0.196774	0.13871	0.0215054	0.609677	16.0494	0.297849	0.127957	2.97924	13.0543	1.53385	6.72093
Tomato	Solanum lycopersicum	Agora Hybrid F1	43	ammonium	7.5	500	root	800	5.8	4.02786	0.298789	1.17374	0.0939394	3.42444	0.43078	1.0404	0.0626263	3.7798	0.594542	23.903	0.459144	5.06162	0.564646	3.07071	0.409091	7.90909	0.857576	1.88	0.14	1.01414	0.0393939	0.906061	0.477778	0.352525	0.0848485	0.0727273	0.0141414	0.359596	26.1236	0.258586	0.0121212	2.87679	12.4583	1.11929	4.84722
Tomato	Solanum lycopersicum	Agora Hybrid F1	44	ammonium	15	500	root	800	5.8	5.93409	0.486352	5.98915	0.782171	8.31446	1.1045	0.964341	0.0697674	2.76124	0.277522	26.2783	0.491757	6.04884	0.323256	1.43721	0.129457	9.87287	0.882171	3.15	0.46	3.27674	0.500775	2.06899	0.535659	0.505426	0.0875969	0.123256	0.0131783	0.665891	14.4354	0.144961	0.0333333	6.48313	16.7862	1.58374	4.10063
Tomato	Solanum lycopersicum	Agora Hybrid F1	45	nitrate	7.5	500	root	400	5.8	3.90289	0.214943	0.726606	0.0917431	4.80734	0.206691	0.911009	0.066055	2.57431	0.52037	16.6128	0.459144	4.35688	0.215596	2.33761	0.154128	6.67339	0.641284	1.76	0.13	0.822936	0.0779817	0.593578	0.059633	0.597248	0.0458716	0.166972	0.166972	0.577064	6.99523	0.757798	0.105505	1.37788	3.55495	1.3864	3.57692
Tomato	Solanum lycopersicum	Agora Hybrid F1	46	nitrate	15	500	root	400	5.8	4.87347	0.66288	1.28163	0.121429	4.89733	0.426018	1.26837	0.0785714	3.11327	0.351199	21.1061	0.491757	8.49082	0.360204	1.99694	0.094898	11.9847	1.0449	2.45	0.33	0.870408	0.217347	0.568367	0.0897959	0.658163	0.0479592	0.147959	0.0316327	0.540816	20.566	0.696939	0.162245	1.32248	3.84138	1.53142	4.44828
Tomato	Solanum lycopersicum	Agora Hybrid F1	47	nitrate	7.5	500	root	800	5.8	5.38548	0.295725	0.655814	0.0945736	4.10643	0.61109	0.932558	0.0573643	2.27984	0.212936	18.9651	0.459144	5.39147	0.373643	2.28217	0.265891	5.92713	0.292248	2.1	0.24	0.741085	0.117054	0.80155	0.208527	0.648062	0.0643411	0.168217	0.0310078	0.429457	10.4693	0.277519	0.0651163	1.14354	4.76498	0.924565	3.85253
Tomato	Solanum lycopersicum	Agora Hybrid F1	48	nitrate	15	500	root	800	5.8	6.80404	0.569243	0.925373	0.113433	4.44249	0.221082	0.764925	0.0485075	2.14552	0.265999	14.3799	0.491757	5.43358	0.464179	1.48507	0.0798507	6.08731	0.651493	2.51	0.18	1.06791	0.120896	0.608209	0.0328358	0.685821	0.119403	0.209701	0.0567164	0.453731	6.25	0.216418	0.0104478	1.55713	2.90036	1.75583	3.27046
Oilseed rape	Brassica napus	cv. ES Neptune	49	ammonium	0.5	400	leaf	400	7.0	2.123	0.0819977	0.649131	0.0332423	11.8728	0.356109	16.7955	1.10384	51.0994	1.36071	22.1151	1.05469	19.1076	1.55874	5.28228	0.275095	12.8891	0.973334	2.05	0.0477934	0.906416	0.059838	0.139217	0.0104713	3.06882	0.214158	1.15575	0.0406388	3.33104	0.0695486	0.436941	0.0191686	0.295363	0.120456	6.51079	2.65526
Oilseed rape	Brassica napus	cv. ES Neptune	50	ammonium	1	400	leaf	400	7.0	3.73026	0.177865	0.895497	0.0590462	18.3242	0.543841	18.9406	1.06398	49.8741	1.4645	30.2955	1.87703	23.6548	1.9951	2.96275	0.877021	17.6945	1.32915	3.27	0.197346	2.00968	0.27776	0.22262	0.0634905	5.18824	0.197806	2.07432	0.314461	4.44793	0.424575	1.00767	0.0802564	0.387353	0.107322	9.02739	2.50117
Oilseed rape	Brassica napus	cv. ES Neptune	51	nitrate	0.5	400	leaf	400	7.0	2.74632	0.148195	0.627203	0.0319642	9.80893	0.216499	13.7796	1.02211	52.8568	1.48263	18.8667	0.867197	20.7666	1.21143	6.24834	0.44748	11.9478	0.641187	1.44	0.0348224	0.462679	0.044065	0.133068	0.0154988	2.87493	0.209826	1.20919	0.188704	2.85223	0.118952	0.361168	0.0244695	0.160936	0.110047	3.47701	2.37757
Oilseed rape	Brassica napus	cv. ES Neptune	52	nitrate	1	400	leaf	400	7.0	5.56026	0.2018	0.637561	0.0209846	9.00956	0.826267	12.9349	1.05523	44.1985	2.17414	16.1325	1.1408	19.8204	1.62842	2.78642	1.10524	11.5008	0.964983	1.68	0.0380366	0.432723	0.0489933	0.0828646	0.0146643	3.09521	0.211925	1.11036	0.183914	2.16463	0.230192	0.38664	0.0262708	0.139804	0.0746287	5.22205	2.78758
Oilseed rape	Brassica napus	cv. ES Neptune	53	ammonium	0.5	400	root	400	7.0	1.836	0.0495917	1.62791	0.0841294	4.86	0.227402	5.49528	0.260639	10.6117	0.690564	64.2545	2.4869	20.6367	1.21821	5.59413	0.00637501	32.2564	1.88188	2.12	0.0856025	0.620787	0.0686417	0.19657	0.00334916	0.490155	0.0288467	0.286707	0.0494694	0.51513	0.0257517	0.0866977	0.00312067	1.26651	0.685614	3.15809	1.70961
Oilseed rape	Brassica napus	cv. ES Neptune	54	ammonium	1	400	root	400	7.0	1.68608	0.174591	2.00627	0.125659	9.11	0.674274	6.20502	0.423604	12.4773	0.467688	86.3898	6.89152	29.5743	2.84327	6.70388	0.016555	41.9745	3.37423	2.59	0.156788	1.64988	0.112077	0.595841	0.0826902	0.722446	0.019809	0.369499	0.0401763	1.14158	0.0656344	0.0962481	0.0112027	2.28375	1.61257	2.769	1.95521
Oilseed rape	Brassica napus	cv. ES Neptune	55	nitrate	0.5	400	root	400	7.0	2.12349	0.120332	1.84893	0.126522	4.34816	0.133328	5.10482	0.226718	10.6214	0.838122	66.231	2.6388	17.3568	1.16129	5.06374	0.0112843	25.798	1.81871	2.02	0.0621296	0.321559	0.0351384	0.332766	0.0240979	0.520049	0.018423	0.296193	0.0129869	0.510339	0.0396795	0.0683725	0.00287754	0.618325	1.12348	0.966322	1.75578
Oilseed rape	Brassica napus	cv. ES Neptune	56	nitrate	1	400	root	400	7.0	3.05694	0.0771387	1.90679	0.180898	6.58	0.510516	4.85938	0.297675	11.512	0.400603	76.5472	3.2572	20.846	1.517	5.40894	0.0294702	31.3634	3.05413	2.07	0.0735377	0.490771	0.0540029	0.634586	0.0407726	0.473466	0.0431434	0.254516	0.0417906	0.764767	0.0517505	0.0875062	0.00766184	1.03655	2.4933	0.773373	1.86026
Arabidopsis	Arabidopsis thaliana	Col-0	57	ammonium	2	200	leaf	400	5.7	0.0105643	0.000491992	1.28261	0.208522	13.4321	2.43255	18.5182	1.64559	1.72301	0.0856093	159.848	10.768	17.3884	1.47824	37.1258	3.92847	57.8857	1.56388
Arabidopsis	Arabidopsis thaliana	Col-0	58	ammonium	2	200	leaf	400	6.7	0.014075	0.000456039	0.562635	0.0520878	9.84597	0.627579	11.4351	0.99718	2.10058	0.0860953	57.9746	8.53712	30.0999	2.46385	31.9804	0.670889	47.0165	2.99875
Arabidopsis	Arabidopsis thaliana	Col-0	59	ammonium	10	200	leaf	400	5.7	0.010523	0.000441656	13.1991	0.624709	68.2967	8.71222	24.049	0.852074	1.68574	0.110701	406.773	3.06596	19.8762	2.39692	50.9483	1.35735	121.709	10.6434
Arabidopsis	Arabidopsis thaliana	Col-0	60	ammonium	10	200	leaf	400	6.7	0.025075	0.00117993	2.10158	0.00581041	57.7656	5.31666	27.6756	2.14054	1.70973	0.141034	163.783	25.3041	33.2348	3.23562	34.6792	3.5253	115.211	4.41519
Arabidopsis	Arabidopsis thaliana	Col-0	61	nitrate	2	200	leaf	400	5.7	0.0180378	0.000416274	0.423027	0.0456287	7.5021	1.02449	13.5561	2.36627	2.0386	0.0642377	59.3372	12.9467	24.9788	1.72116	30.5362	3.1244	43.3788	5.26361
Arabidopsis	Arabidopsis thaliana	Col-0	62	nitrate	2	200	leaf	400	6.7	0.0183507	0.00056178	0.718563	0.0392615	8.77584	0.988931	13.5624	1.05965	1.82765	0.110531	53.0548	5.07804	34.0265	2.36324	28.9372	2.36129	52.7961	3.03654
Arabidopsis	Arabidopsis thaliana	Col-0	63	nitrate	10	200	leaf	400	5.7	0.041945	0.00204333	0.735867	0.0440341	12.1966	0.864567	22.0791	1.74773	1.87578	0.14808	52.1468	3.00756	45.4831	2.31906	21.1915	0.583699	72.353	5.52473
Arabidopsis	Arabidopsis thaliana	Col-0	64	nitrate	10	200	leaf	400	6.7	0.0194005	0.000860882	0.854626	0.0463788	20.1218	2.9027	19.3083	1.0661	1.74666	0.159715	50.7078	4.87726	95.8685	3.55186	23.3701	2.01829	69.777	7.94838
Arabidopsis	Arabidopsis thaliana	Col-0	65	ammonium	2	200	root	400	5.7	0.0067848	0.000537907	0.983889	0.529746	43.9315	8.80608	12.271	1.601	1.65541	0.0272139	117.949	5.84993	78.5522	3.35977	20.1409	1.09669	261.387	23.7758
Arabidopsis	Arabidopsis thaliana	Col-0	66	ammonium	2	200	root	400	6.7	0.0107339	0.000725328	0.585443	0.20252	28.1407	9.10577	13.338	0.96	1.70312	0.00871558	71.6182	9.76275	66.3398	11.8042	31.0363	3.20901	324.946	14.2674
Arabidopsis	Arabidopsis thaliana	Col-0	67	ammonium	10	200	root	400	5.7	0.00342929	0.000224587	5.3629	0.496782	142.268	15.0946	16.966	0.854	0.702949	0.042569	295.095	17.078	132.279	9.31006	23.8411	0	480.304	23.2914
Arabidopsis	Arabidopsis thaliana	Col-0	68	ammonium	10	200	root	400	6.7	0.00786029	0.000601117	1.13725	0.120022	179.161	29.8721	14.085	2.454	1.31705	0.253056	269.029	11.4957	82.1585	7.97958	20.0217	1.21589	570.628	50.8912
Arabidopsis	Arabidopsis thaliana	Col-0	69	nitrate	2	200	root	400	5.7	0.00983333	0.000823471	0.633212	0.0763403	31.0461	3.76235	13.231	0.854	1.55818	0.0350703	51.7632	12.0087	67.4831	16.6849	24.7089	1.03947	198.27	67.4686
Arabidopsis	Arabidopsis thaliana	Col-0	70	nitrate	2	200	root	400	6.7	0.008654	0.000599198	0.587679	0.203375	28.9365	2.99216	9.283	0.107	1.56472	0.0702276	62.8413	8.04674	63.288	6.85268	40.3995	7.37077	212.94	7.86523
Arabidopsis	Arabidopsis thaliana	Col-0	71	nitrate	10	200	root	400	5.7	0.0078	0.000563627	0.68616	0.195589	67.2397	9.92113	16.859	0.96	0.73061	0.0739881	113.826	2.22114	78.686	5.2915	40.889	3.69727	387.632	18.7516
Arabidopsis	Arabidopsis thaliana	Col-0	72	nitrate	10	200	root	400	6.7	0.00502639	0.000326566	1.19881	0.237851	76.6387	8.56623	12.485	0.854	1.38122	0.111659	112.924	7.35055	117.879	13.5956	45.1041	4.35964	446.905	24.3417
Brachypodium	Brachypodium distachyon	Bd21	73	ammonium	1	350	shoot	400	6.8	0.762159	0.0277795	1.20554	0.0655831	45.7728	7.7891	40.1305	1.51138	101.433	8.93105	54.5709	2.79873	84.1375	7.0415	17.1171	0.468425	58.9148	1.76737	5.06951	0.0804343	6.91	1.39	20.3	4.88	6.44	0.67	2.17	0.32	2.67066	0.14	ND	ND	1.07298	9.35484	0.340394	2.96774
Brachypodium	Brachypodium distachyon	Bd21	74	ammonium	2.5	350	shoot	400	6.8	0.462031	0.0198778	2.01262	0.158241	56.4896	9.50632	40.0712	3.0248	100.15	10.2559	55.9035	5.76406	84.0481	7.89149	22.1674	1.37995	58.989	5.50152	4.90421	0.0491856	11.44	2.17	28.78	6.84	4.72	0.26	1.19	0.08	2.90181	0.3	ND	ND	2.42373	24.1849	0.397498	3.96639
Brachypodium	Brachypodium distachyon	Bd21	75	ammonium	1	350	root	400	6.8	1.1282	0.0626363	1.28377	0.0555513	24.2982	3.5271	11.501	1.173	16.9046	0.418383	84.4429	8.59346	65.0277	6.42272	24.0379	0.47237	92.6651	5.61136	4.1694	0.0760772	3.23	0.51	13.89	2.9	1.43	0.05	0.83	0.08	0.803182	0.06	ND	ND	2.25874	16.7349	0.232541	1.72289
Brachypodium	Brachypodium distachyon	Bd21	76	ammonium	2.5	350	root	400	6.8	0.802746	0.0352487	26.7708	4.90927	78.216	13.1273	11.087	1.02159	14.8152	0.862953	94.1083	4.30851	86.2286	9.35891	25.6588	0.780989	100.365	6.55695	4.61672	0.0722382	20.37	2.97	48.47	10.28	1.17	0.15	1.01	0.14	1.24833	0.02	ND	ND	17.4103	47.9901	0.42026	1.15842
Brachypodium	Brachypodium distachyon	Bd21	77	nitrate	1	350	shoot	400	6.8	0.71277	0.0322433	1.19562	0.0771564	32.3795	6.60139	37.5287	2.38651	95.2357	7.89442	50.2761	1.50473	88.1686	7.27918	13.8988	0.461282	55.9825	3.47562	4.5739	0.0653082	6.2	1.41	8.42	3.3	6.94	1.01	2.43	0.45	2.37605	0.09	ND	ND	0.893372	3.46502	0.736342	2.85597
Brachypodium	Brachypodium distachyon	Bd21	78	nitrate	2.5	350	shoot	400	6.8	0.784778	0.0317882	1.2452	0.0622283	42.4904	1.79838	34.1619	1.43297	90.9023	9.71471	48.4706	3.23884	81.5984	8.86665	13.7401	0.993669	51.7152	4.42333	4.7076	0.113414	8.82	0.63	13.17	0.86	8.11	0.13	2.85	0.13	2.57868	0.06	ND	ND	1.08755	4.62105	0.669704	2.84561
Brachypodium	Brachypodium distachyon	Bd21	79	nitrate	1	350	root	400	6.8	1.22749	0.0581515	1.07069	0.0523087	11.7427	0.234857	9.1182	0.544157	25.2303	2.86053	40.0086	2.23953	39.5134	5.96069	18.5562	0.285616	68.0931	5.27536	3.03312	0.0538584	1.49	0.03	3.85	0.19	1.44	0.04	0.7	0.01	0.738174	0	ND	ND	1.03472	5.5	0.387013	2.05714
Brachypodium	Brachypodium distachyon	Bd21	80	nitrate	2.5	350	root	400	6.8	1.33673	0.0759786	1.09188	0.098934	9.39951	1.31178	8.00261	0.649992	24.6152	3.62319	40.794	1.79737	40.998	5.32766	19.2096	0.0757415	65.0355	7.79484	3.33745	0.184071	1.09	0.14	2.83	0.76	1.16	0.16	0.54	0.08	0.670769	0.06	ND	ND	0.939655	5.24074	0.385159	2.14815
